# Supplementary material for: Efficient Modulation of Exon Skipping via Antisense Circular RNAs
Source: Research (Wash D C). 2023 Jan 19;6:0045. doi: 10.34133/research.0045 (PMC10076032; doi:10.34133/research.0045)
Supplement: Supplementary 2 — Tables S1 and S2 [file research.0045.f2.zip › TableS1.xlsx]

## Sheet: info_86
	Chr	Start	End	Width
ENSG00000006125:E019	17	35600937	35600985	49
ENSG00000006744:E028	17	13002580	13002725	146
ENSG00000029363:E044	6	136273963	136274189	227
ENSG00000055609:E158	7	152250463	152250852	390
ENSG00000059122:E028	16	2936332	2936425	94
ENSG00000065000:E017	19	2110897	2111284	388
ENSG00000073803:E030	3	185447789	185447947	159
ENSG00000074800:E040	1	8878215	8878267	53
ENSG00000079459:E024	8	11807943	11808317	375
ENSG00000089195:E012	20	5943827	5943947	121
ENSG00000090905:E005	16	24729713	24729846	134
ENSG00000090905:E006	16	24730253	24730300	48
ENSG00000092199:E046	14	21234769	21234831	63
ENSG00000093009:E010	22	19480020	19480149	130
ENSG00000100151:E032	22	38071745	38072007	263
ENSG00000100226:E034	22	38734150	38734232	83
ENSG00000100650:E027	14	69768929	69769122	194
ENSG00000100664:E033	14	103337228	103337737	510
ENSG00000103249:E016	16	1449094	1449263	170
ENSG00000103335:E040	16	88722523	88722582	60
ENSG00000105364:E020	19	10254641	10255717	1077
ENSG00000105976:E027	7	116774881	116775072	192
ENSG00000105976:E028	7	116775073	116775111	39
ENSG00000105976:E029	7	116777389	116777469	81
ENSG00000105976:E030	7	116778776	116778957	182
ENSG00000110696:E012	11	16748197	16748421	225
ENSG00000110696:E013	11	16748422	16748591	170
ENSG00000111011:E051	12	122526170	122526293	124
ENSG00000113460:E014	5	34922769	34923000	232
ENSG00000113593:E009	5	65563888	65563945	58
ENSG00000116120:E002	2	222567022	222567580	559
ENSG00000116288:E015	1	7969085	7969148	64
ENSG00000117480:E017	1	46410052	46410397	346
ENSG00000120705:E007	5	138511201	138511474	274
ENSG00000121578:E028	3	119235145	119235227	83
ENSG00000123136:E041	19	14412815	14413012	198
ENSG00000124795:E024	6	18256526	18257952	1427
ENSG00000127928:E012	7	93910790	93911070	281
ENSG00000127955:E061	7	80212870	80216163	3294
ENSG00000130811:E031	19	10118957	10119066	110
ENSG00000132879:E007	1	11655670	11655699	30
ENSG00000133740:E024	8	85216125	85216209	85
ENSG00000134744:E067	1	52514778	52515890	1113
ENSG00000134851:E019	4	55417986	55418047	62
ENSG00000135473:E021	12	56322169	56322422	254
ENSG00000138434:E010	2	181893393	181893610	218
ENSG00000138434:E013	2	181893851	181894695	845
ENSG00000140382:E029	15	77478123	77478292	170
ENSG00000140983:E080	16	673131	673308	178
ENSG00000143224:E049	1	161170261	161170408	148
ENSG00000144134:E029	2	113640020	113640407	388
ENSG00000144566:E007	3	19947522	19947863	342
ENSG00000147684:E014	8	124543280	124546999	3720
ENSG00000148459:E007	10	26720135	26720217	83
ENSG00000151500:E006	11	134248960	134249038	79
ENSG00000151500:E007	11	134249039	134249166	128
ENSG00000159377:E018	1	151401356	151401541	186
ENSG00000160685:E008	1	155010916	155011015	100
ENSG00000161526:E018	17	75691394	75691531	138
ENSG00000163930:E027	3	52406377	52406645	269
ENSG00000166508:E010	7	100095471	100095664	194
ENSG00000168137:E048	3	9436850	9436888	39
ENSG00000168268:E014	3	52525296	52526290	995
ENSG00000168268:E015	3	52526291	52526491	201
ENSG00000169718:E033	17	82061354	82061556	203
ENSG00000169718:E040	17	82062974	82063467	494
ENSG00000169972:E015	1	1310036	1310633	598
ENSG00000174953:E042	3	154314651	154315045	395
ENSG00000174996:E034	11	66266491	66266872	382
ENSG00000177084:E099	12	132680531	132680606	76
ENSG00000178913:E002	5	141260225	141260491	267
ENSG00000178950:E015	4	851975	853828	1854
ENSG00000180667:E005	1	207052864	207052980	117
ENSG00000184432:E014	3	139359363	139360501	1139
ENSG00000184432:E020	3	139363275	139366567	3293
ENSG00000185627:E011	11	244076	244160	85
ENSG00000187764:E002	9	89360791	89361600	810
ENSG00000187764:E008	9	89363528	89363740	213
ENSG00000197170:E022	17	67362776	67362892	117
ENSG00000197785:E025	1	1527161	1527238	78
ENSG00000197879:E052	17	1480985	1481158	174
ENSG00000215424:E021	21	46242970	46242999	30
ENSG00000225151:E022	15	84229852	84229901	50
ENSG00000232860:E002	1	183461054	183461668	615
ENSG00000237190:E003	5	134410549	134411082	534
ENSG00000237945:E003	21	33915550	33915664	115
