# Supplementary material for: Efficient Modulation of Exon Skipping via Antisense Circular RNAs
Source: Research (Wash D C). 2023 Jan 19;6:0045. doi: 10.34133/research.0045 (PMC10076032; doi:10.34133/research.0045)
Supplement: Supplementary 2 — Tables S1 and S2 [file research.0045.f2.zip › TableS2.xlsx]

## Sheet: Sheet1
Primers 、sgRNAs and antisense sequence used in this study
Primer Name		Sequence						For constructing minigene
Minigene-E50-F		ctagcgtttaaacttaagcttAGGAAGTTAGAAGATCTGAGG
Minigene-E50-R		TCAGGATTTATCTATGCTGCCACGATTACTCTGCTTC
Minigene-E51-F		AGTAATCGTGGCAGCATAGATAAATCCTGAAAATTCC
Minigene-E51-R		TATCTGGATTCATGCTCAGCTCAATTGAGCTAATTAT
Minigene-E52-F		GCTCAATTGAGCTGAGCATGAATCCAGATAGTTAGAA
Minigene-E52-R		tgctggatatctgcagaattcTTCGATCAGTAATGATTGTT
Minigene-ES-F		CCTGGACTGAGCACTACT						For detecting exon skipping
Minigene-ES-R		GCAGCAGTAATGAGTTCTTC
MET-ES-F		TCTTCAACCGTCCTTGGA
MET-ES-R		CACTTCGCAGGCAGATTC
KRAS-ES-F		AGAGTGCCTTGACGATAC
KRAS-ES-R		CACACTTTGTCTTTGACTTC
STAT3-ES-F		AGTGACCAGGCAGAAGAT
STAT3-ES-R		TTAGTAGTGAACTGGACGC
NF2-ES-F		GGATGAGTTGGAGAGGAG
NF2-ES-R		CCGCTTCATGTCAGTATCT
SOD1-ES-F		GCAGGGCATCATCAATTTC
SOD1-ES-R		TACACCACAAGCCAAACG
LMNA-ES-F		ACCTGGTGTGGAAGGCACAG
LMNA-ES-R		ATGCTGCAGTTCTGGGGGCT
F-CDNA-E50		TCTTCAACCGTCCTTGGA
R-CDNA-E51		AGCAAAGAAGATGGCATTTC
R-CDNA-E52		CACTTCGCAGGCAGATTC
F-MOUSE-CDNA-E48		AGAGCTTGAGGTTCACTTAA
R-MOUSE-CDNA-E54		GGTATCATCAGCAGAATAGTC
F-MOUSE-CDNA-E49		GAAGTAACAGTTCACGGTAA
R-MOUSE-CDNA-E52		GCTTCTTGATTGCTGGTT
RT-MET-F		CAATGTCCTCTCGCTCCT						For relative expression analysis，Normalized to GADPH
RT-MET-R		AGCAACCTTGACTGTGAAT
RT-KRAS-F		GACTCTGAAGATGTACCTATGG
RT-KRAS-R		GTATAGAAGGCATCATCAACAC
RT-STAT3-F		TTGAGACCGAGGTGTATCA
RT-STAT3-R		GCATGTTGTACCACAGGAT
RT-NF2-F		TTGCCTCCTGACATACCA
RT-NF2-R		CTGTCGGAGTTCTCATTGT
RT-SOD1-F		GCCGATGTGTCTATTGAAG
RT-SOD1-R		AGCGTTTCCTGTCTTTGT
RT-GADPH-H-F		GGTGAAGGTCGGAGTCAACG
RT-GADPH-H-R		CAAAGTTGTCATGGATGHACC
RT-GADPH-mouse-F		ACCTGCCAAGTATGATGAC
RT-GADPH-mouse-R		CTGTTGCTGTAGCCGTAT
RT-AS-F(F1)		CAGCCAGTCTGTAAGTTCT
RT-AS-R(R1)		GTTACTCTAGTGACACAATCTG
RT-AS-circRNA-F(F2)		AGAACTTACAGACTGGCTG
RT-AS-circRNA-R(R2)		CAGATTGTGTCACTAGAGTAAC
Antisense sequence								Antisense sequences for targeting transcripts
Ctrl-RNA		tgcgcgtttgtccgcgagtcgtcctgccccgtttgattcttgcgagaattcgcgtgtctt atgtgcacgtggggttgcgcccagcccaagggtcaagaacctttaggactcaggaacgac aaccatcgtgagttaacatatagctaagggggacggcaagtggcagatttagaaatgcta gactatagaatagcacgcgg
Dmd-AS-circRNA		CAGATCACCCACCATCACTCTCTGTGATTTTATAACTCGATCAAGCAGAGACAGCCAGTCTGTAAGTTCTGTCCAAGCTCGGTTGAAGTCTGCCAGTGCAGGTACCTCCAACAGCAAAGAAGATGGCATTTCTAGTTTGGAGATGACAGTTTCCTTAGTAACCACAGATTGTGTCACTAGAGTAACAGTCTGACTGGCAG
AS-circRNA-ESE(200nt)		CAGATCACCCACCATCACTCTCTGTGATTTTATAACTCGATCAAGCAGAGACAGCCAGTCTGTAAGTTCTGTCCAAGCTCGGTTGAAGTCTGCCAGTGCAGGTACCTCCAACAGCAAAGAAGATGGCATTTCTAGTTTGGAGATGACAGTTTCCTTAGTAACCACAGATTGTGTCACTAGAGTAACAGTCTGACTGGCAG
AS-circRNA-ESE(150nt)		CAGAGACAGCCAGTCTGTAAGTTCTGTCCAAGCTCGGTTGAAGTCTGCCAGTGCAGGTACCTCCAACAGCAAAGAAGATGGCATTTCTAGTTTGGAGATGACAGTTTCCTTAGTAACCACAGATTGTGTCACTAGAGTAACAGTCTGACT
AS-circRNA-ESE(100nt)		CCAAGCTCGGTTGAAGTCTGCCAGTGCAGGTACCTCCAACAGCAAAGAAGATGGCATTTCTAGTTTGGAGATGACAGTTTCCTTAGTAACCACAGATTGT
AS-circRNA-ESE(50nt)		GCAGGTACCTCCAACAGCAAAGAAGATGGCATTTCTAGTTTGGAGATGAC
AS-circRNA-ESE(25nt)		ACAGCAAAGAAGATGGCATTTCTAG
AS-circRNA-5'ss(200nt)		CTAAAAACTATTAGTCATAAAGAAGAGGGAAATGGAAAGTGACAATATACCCTCTAAAGAAAAATATCTGACAGGCTGAATATTATTGTTTTATCCATACCTTCTGTTTGATGATCATTTCATTGATGTCTTCCAGATCACCCACCATCACTCTCTGTGATTTTATAACTCGATCAAGCAGAGACAGCCAGTCTGTAAGT
U7 sm OPT-ESE		GCAAAGAAGATGGCATTTCTTCTCTGTGATTTTATAACTCGAT
U7 sm OPT-5'ss		GTCTGACTGGCAGCTAGTGTTTTTGAAATTTTATCCATACCTTCTGTTTGAT
AS-circRNA-MET(E13)		accatttctgtagttgggcttacacttcgggcacttacaagcctatccaaatgaggagtgtgtactcttgcatcgtagcgaactaattcactgcccagatcttaaaacagagagaaagaaagagcttgttaaagacggctatcatgggccccaggagactttgacccagtgcccagaactcat
AS-circRNA-MET(E14-ESE)		attgaaatgcacaatcaggctactgggcccaatcactacatgctgcactgcctggaccagctctggatttagagcactgaggtcaatgtggacagtattttgcagtaatggactggatatatcagagtccccactagttaggatgggggacatgtctgtcagaggatactgcacttgtcggcatgaaccgttctgagatg
AS-circRNA-MET(E14-5'ss)		gttgctttcaccattgtctaagttcctaatctgcaaaggccaaagataaaatgcttactggaaaatcgtatttaacaaaaagctgagtggaaatacttacctcttcctatgacttcattgaaatgcacaatcaggctactgggcccaatcactacatgctgcactgcctggaccagctctggatttagagcactgaggtc
AS-circRNA-KRAS(E2)		CTATAATGGTGAATATCTTCAAATGATTTAGTATTATTTATGGCAAATACACAAAGAAAGCCCTCCCCAGTCCTCATGTACTGGTCCCTCATTGCACTGTACTCCTCTTGACCTGCTGTGTCGAGAATATCCAAGAGACAGGTTTCTCCATCAATTACTACTTGCTTCCTGTAGGAATCCTGAGAAGGGAGAAACACAGT
AS-circRNA-KRAS(E3)		CTGTCTTGTCTTTGCTGATGTTTCAATAAAAGGAATTCCATAACTTCTTGCTAAGTCCTGAGCCTGTTTTGTGTCTACTGTTCTAGAAGGCAAATCACATTTATTTCCTACTAGGACCATAGGTACATCTTCAGAGTCCTTAACTCTTTTAATTTGTTCTCTGGGAAAGAAAAAAAAGTTATAGCACAGTCATTAGTAAC
AS-circRNA-STAT3(E7)		CAGTTTTCTAGCCGATCTAGGCAGATGTTGGGCGGGCCTCCAATGCAGGCAATCTGTTGCCGCCTCTTCCAGTCAGCCAGCTCCTCGTCCGTGAGAGTTTTCTGCACGTACTCCATCGCTGACAAAAGCCCCGCCAGCTCACTCACGATGCTCTGGTTGGAAACCAAAACAAAGTCAGAAAACATTTCCTCAGACTGTCT
AS-circRNA-STAT3(E8)		CTTTTCATTAAGTTTCTAAACAGCTCCACGATTCTCTCCTCCAGCATCGGCCGGTGCTGTACAATGGGGTCCCCTTTGTAGGAAACTTTTTGCTGCAACTCCTCCAGTTTCTTAATTTGTTGACGGGTCTGAAGTTGAGATTCTGCTAATGACGTTATCCTGCCAATAAATTAAGAAAGATGCTAATTACCAAAGTGAAT
AS-circRNA-NF2(E12)		GCCATCTTCAGTGCCAGCACCTCGGCTTCCAGCACCTTCTGCTCCATCAGGCGCTTCTCCTCCTCCGTGCGAATCGCTGTGGCCTTGATGCGCTGCATTTCCTGCTCAGCCTCTGCGGCCTTCTGGGCCAGAAGTTTTGCCTCCTCCTCGGTGATCTGGGCCTTTTCAGCCAACAGGTCAGCTGTCTCCTCAGACCGCAT
AS-circRNA-NF2(E13)		CGGGTACGTGGGCTTGGTGGCAATCTCCAGGAGCTTCTGCTTGGCTCTTCGCTCCGCCTCGCGTGCTTCCTGCAGGTCCTGCTTCAGCTGATCTGCCTCTTTGGCCCTGCAAGGAAAGGATGAGATGTCAGCTTCACAGAAGAGGGCAGGTAGCAGGAAAAGACACCACCCCACCCCTGCAGAGGAGGGACCTGGGCTAA
AS-circRNA-SOD1(E2)		CACCTGCTGTATTATCTCCAAACTCATGAACATGGAATCCATGCAGGCCTTCAGTCAGTCCTTTAATGCTTCCCCACACCTTCACTGGTCCATTACTTTCCTTTAAGAAAAGTGCAAAGTTGGAGAGAGTTTCTGAACAAAGAAAACAGCTGATTTACCTTTACCCCTCACAGTGAAGTAAAAAGCAGCCAGACTTGGGA
AS-circRNA-SOD1(E3)		CATTATTACAAGAGTTAAGCATCTTGTTACCTCTCTTCATCCTTTGGCCCACCGTGTTTTCTGGATAGAGGATTAAAGTGAGGACCTGCACTGGTACAGCCTATTTATAAGAAGAAGAAAAAAAAGCTAAATTATGAATTAAAGTTCCCAAATACATTCTAAAAAGAAACACTGCTAAAACTTCCCATGGAGAAAGTGCT
AS-circRNA-LMNA(E11-ESE)		CCCACTGCCCCCCACACTGCGGTAGCTGCGAGTGACCGTGACACTGGAGGCAGAAGAGCCAGAGGAGATGGGTCCGCCCACCTGGGCTCCTGAGCCGCTGGCAGATGCCTTGTCGGCAGGCTGCCCGCAGGTCCCGCACAGCACGGTGCGCGAGCGCAGGTTGTACTCAGCGGGGTCCCCCGAGCTGCTGCAGTGGGAGCC
AS-circRNA-LMNA(E11-5'ss)		AGAGAAGGCAGGCTCTCCCCCCTGCAAGGCCACCTCGTCCTACCCCTCGATGACCAGGGACCCGCCTGCAGGATTTGGAGACAAAGCAGAGACAACTCACCTGGGTTCGGGGGCTGGAGTTGCCCAGGAGGTAGGAGCGGGTGACCAGATTGTCCCCGAAGCTGCCACCCCCACTGCCCCCCACACTGCGGTAGCTGCGA
sgRNA								For constructing the DMD model
sgRNA1		cctgtgatcatgggtctaggtgg
sgRNA2		tggaggcacgttgtatctctagg
